# Supplementary material for: Early first trimester peripheral blood cell microRNA predicts risk of preterm delivery in pregnant women: Proof of concept
Source: PLoS One. 2017 Jul 10;12(7):e0180124. doi: 10.1371/journal.pone.0180124 (PMC5503193; doi:10.1371/journal.pone.0180124)
Supplement: S1 File — (XLSX) [file pone.0180124.s001.xlsx]

## Sheet: Preterm study database
Patient Number	Outcome	Gestational age at delivery (weeks)	Delivery weight (g)	IUGR	PROM	Preeclampsia	# Days preg at blood draw	Maternal Age (at conception)	Race	Height	Weight	BMI	#Livebirths	Prior preterm delivery	# Miscarriages	IVF (ART) cycle	Donor egg used	Chlamydia	+APA	+DNA	+ANA	corticosteroids used	Heparin/asa used	Training set (1) Validation set (2)	miR1	miR1229	miR1244	miR1267	miR132	miR133b	miR144-3p	miR146a	miR148a	miR155	miR16	miR181a	miR193a-3p	miR196a	miR199a	miR199b-5p	miR210	miR219	miR221	miR223	miR30e-3p	miR301a	miR33a	miR340	miR424
1	Full term	39	4025				68	37	White	5'3"	112	19.8	1		3									2		35.2738	26.5337	15.4412	26.3215	23.9912		18.5278		12.8064	14.2219	25.3087	32.8203			34.2956	23.4849			12.5475	15.3384	28.3981		24.7975
2	Full term	40	3515				54	30	Asian	5'5"	132	22	0		1							corticosteroids	hep/asa	1		33.6304	26.2476	13.7458	25.7179	26.4165		17.6452	30.271	14.4122	12.8862	27.293	26.7997	33.5828		33.3114	22.1351	38.2872		10.2736	15.8383	25.4436	34.3409	22.0358
3	Full term	39	2978				68	38	White	5'7"	127	19.9	0		0	IVF cycle			APA				hep/asa	1		37.8468	25.4635	15.3271	23.6874	23.9989		16.3935	30.8689	13.9276	13.237	26.068	27.0845	30.3885		32.2807	19.9006	39.3914		12.465	15.6041	24.7068	32.1627	21.3858
4	Full term	40	3204				39	29	White Middle East	5'5"	130	21.6	0		4								hep/asa	1			26.1202	16.4419	27.8949	26.5362		17.9844	35.7284	14.1179	14.0761	27.2854	29.5945	34.6507			22.9701			13.744	15.1447	26.4205	31.5603	24.3086
5	Full term	40	3742				59	39	white	5'7''	220	34.5	0		0	IVF cycle							hep/asa	1		36.2473	25.229	16.5027	29.719	26.3309		18.173	35.2625	14.4726	13.9464	26.1696	27.6572	34.7158		37.2711	22.8127		38.3671	13.4252	17.8451	26.4976	35.177	23.5545
6	Full term	41	3317				63	37	White	5'6"	130	21	0		1	IVF cycle							hep/asa	1	37.0564	28.4279	22.4663	15.6123	25.9217	24.4917	35.8234	17.4269	33.9142	14.5142	13.9116	24.6245	32.9033	35.3088			22.1436			13.7456	15.6439	26.8246	32.7737	23.5433
7	Full term	39	3175				29	35	White	5'4"	115	19.7	0		0			Chlamydia						1	38.8733	37.1222	25.5935	16.6281	23.9103	23.8202		18.0084	38.2461	13.6977	14.2696	26.7229	30.5126				21.3264			13.5339	18.041	26.8821	36.9732	23.8723
8	Full term	35	1644		PROM		46	30	White	5'2"	140	25.6	0		3						ANA	corticosteroids	hep/asa	1		29.8416	24.1202	14.6514	27.4884	26.9712	34.0342	17.0198	30.6937	13.833	12.3672	25.311	25.3224	30.8061	38.2439	29.6969	22.2079	34.919	36.7423	11.887	17.576	24.1097	32.3726	21.8031	34.6104
9	Full term	39	3260				78	40	White	5'7"	125	19.6	1		4							corticosteroids	hep/asa	1		31.1167	9.45897	12.0041	24.823	22.9666	39.3765	17.0673	29.3263	14.1258	13.7959	28.3407	31.5015	22.4873	26.7006	26.056	18.8273	31.5349		10.1516	15.6824	23.2447	20.1822	22.1656	26.7557
10	Full term	39	3402				104	39	White	5'8"	129	19.6	0		1	IVF cycle						corticosteroids	hep/asa	1			31.3367	15.7939	27.2648	27.4794		21.1299	39.2379	15.0213	16.1734		35.7959				23.2068			12.7137	17.7952	31.1809	39.2191	26.7351
11	Full term	39	3260				31	41	White	5'3"	115	20.4	1		0								hep/asa	1	29.1937	23.9609	23.2319	11.6303	21.2525	21.8065	29.1288	15.9608		12.2634	15.3062			23.7854	31.5025	26.5011	22.579			10.6573	15.3267	23.9287	19.7648	24.0747	26.0956
12	Full term	39	3317				77	34	White	5'8"	150	22.8	0		5									2	32.0987	28.2852	24.3489	15.1142	25.6396	27.8916	32.1612	18.0995	32.4588	14.1049	14.061	26.0735	28.3244	31.0398	33.0242	33.2854	22.4905	36.3906	38.7444	13.7035	15.9662	25.2517	29.8127	23.2526	33.6366
13	Full term	40	3572				55	43	White	5'10"	135	19.4	1		2							corticosteroids	hep/asa	2		32.6385	29.7442	15.7692	28.3126	26.663	38.3277	18.9096	37.7417	14.9001	16.1621	28.3691	31.7805	32.755		34.6272	22.3959			13.5098	18.7558	27.335	30.6202	26.4482	40.6594
14	Full term	38	3459				68	43	White	5'4"	182	31.2	3		4			Chlamydia					hep/asa	2		37.0339	26.1328	14.7327	29.6472	26.716		20.229	35.2294	15.1604	14.6067	27.6898	31.0555	37.5911			25.1797			12.6293	17.8793	29.0585	39.2048	25.0624
15	Full term	40	3912				67	43	White	5'3"	110	19.5	0		2	IVF cycle		Chlamydia				corticosteroids	hep/asa	2		31.8532	26.5234	15.0677	27.8133	22.9921	38.0903	18.5506	31.8917	14.794	14.28	29.6687	31.7629	31.8626		37.197	24.5421	39.2762	39.1564	12.8654	16.4208	27.3523	33.1044	23.9448	39.6898
16	Full term	40	3444				58	36	White	5'4"	150	25.7	1		0								hep/asa	2	35.7814	33.0535	24.2553	14.0841	22.3367	23.9751	33.5608	17.0483	34.4942	12.9162	13.4658	24.7536	28.524	31.6994		32.2173	22.0871			12.353	14.3537	24.6232	27.432	22.2627	36.002
17	Full term	38	3969				89	42	White	5'6"	163	26.3	0		2								hep/asa	2	26.4221	14.2533	23.3219	13.2903	24.2279	22.6048	23.914	17.9398	26.1495	13.9882	15.1711	32.5779	30.1365	20.6423	27.126	25.6516	19.74	27.65	25.6771	12.2717	14.9054	24.1876	19.5669	24.9088	27.2669
18	Full term	38	2978				47	31	White	5'6"	140	22.6	0		2				APA			corticosteroids	hep/asa	2	38.0334	28.04	23.8505	13.3435	24.9848	24.5435	29.0127	17.7084	29.837	13.9414	14.2326	24.7346	28.0557	26.2833	30.9773	28.6647	21.6564	32.017	32.784	11.5146	16.0937	23.994	27.2737	22.1438	31.8913
19	Full term	40	3402				34	35	White	5'9"	142	22.7	0		0	IVF cycle			APA			corticosteroids	hep/asa	1	25.7426	34.6436	33.1234	15.5964	24.3683	27.3159		18.2962	32.1287	13.492	13.5395	32.558	29.206	35.8477			23.5472			12.2023	15.8591	26.3828		21.5634
20	Full term	41	3629				41	34	White	5'7"	145	22.7	0		1	IVF cycle			APA			corticosteroids	hep/asa	2	34.206	39.1889	25.0254	16.0953	27.9872	25.0419		19.2072	38.6674	14.6042	14.8089	31.154	31.1694	38.1706		37.2588	22.7966			14.245	17.4984	27.8388	35.583	24.9822
21	Full term	41	3771				39	28	White	5'3"	115	20.4	0		1	IVF cycle							hep/asa	2			27.2626	15.4636	23.2249	24.2643		18.8303	34.9727	13.5602	14.7065	26.7988	33.4532				29.1726			11.6767	16.0425	28.4138		24.0129
22	Full term preeclampsia	37 (elect. induction)	3288			Preeclampsia	33	36	White	5'7"	150	23.5	0		3					DNA		corticosteroids	hep/asa	1			26.7607	15.8101	29.3221	27.737		20.4525	30.9403	15.6752	14.7452	27.6716	26.2272	37.7898		39.3587	24.6277	36.7081		11.7988	19.4911	26.3777	37.9298	24.3884
23	Full term preeclampsia	39	2778				52	36	Hispanic	5'3"	116	20.5	0		0	IVF cycle	Donor egg					corticosteroids	hep/asa	1		31.3768	26.2445	17.8523	26.5254	25.7226		17.5586	32.3361	14.7428	14.3481	26.9297	28.0371	33.2741		32.5051	21.0655			12.6088	19.1862	27.1912		23.5927
24	Full term IUGR preeclampsia	38	2126	IUGR		Preeclampsia	69	33	White	5'5"	120	20.6	0		1					DNA		corticosteroids	hep/asa	2	37.4974	35.3447	24.2369	14.7879	26.153	27.105	36.6365	18.0666	32.4678	13.8659	13.6877	24.7423	27.0655	32.3969	38.9147	34.0875	22.5656	37.6478		12.5662	15.9115	25.13	30.6255	22.6705
25	Full term preeclampsia	39	2778			Preeclampsia	70	43	Asian	5'7"	110	17.2	0		2	IVF cycle	Donor egg						hep/asa	2			30.2135	16.1748	26.6198	25.3864		19.9772	39.1572	15.3485	16.8027	26.3767	33.3466	38.3988			24.0745			13.5166	17.6159	30.1556	32.1061	26.206
26	Preterm Late	37	2750				38	38	White	5'7"	190	29.8	1		0							corticosteroids	hep/asa	1		34.1146	26.6361	12.7741	19.8738	22.1807	28.809	14.5188	28.0374	12.1085	13.0296	23.5145	27.4785	26.222	29.1344	28.8892	19.7085	31.6169	37.3061	9.94751	15.8226	21.8601	25.5003	20.6271	30.0776
27	Preterm Late	37	3572		PROM		77	37	Asian	5'2"	160	29.3	0		2	IVF cycle			APA			corticosteroids	hep/asa	1			25.943	15.4669	29.3329	27.6292		18.8205	31.7836	14.3365	13.4896	26.9125	26.0211	36.9891		29.7934	22.1922			12.0866	16.5103	24.6442	31.382	22.8384
28	Preterm Late	34	2239		PROM		84	48	Mixed	5'1''	140	26.5	0		2	IVF cycle	Donor egg		APA				hep/asa	2		29.4545	23.3623	14.6336	24.6836	23.4129	30.7981	16.0458	28.8612	13.5224	13.3342	24.3211	25.7265	26.6788	28.499	27.7634	18.3706	31.1028	32.9177	12.0823	15.6891	23.203	26.6645	21.8179	32.0219
29	Preterm Late	37	3232				60	40	White	5'2''	150	24.7	1	Prior preterm delivery	0								hep/asa	2	35.7042	39.1337	24.2537	14.3547	23.0323	23.8492	34.9307	16.1946	28.4674	13.67	13.5428	24.4129	27.2936	29.6098	38.3795	30.9784	19.316	36.975		11.5169	17.2397	23.2575	35.7786	22.0802	38.7774
30	Preterm Late	36	2268				37	44	White	5'3"	115	20.4	0		3	IVF cycle	Donor egg					corticosteroids	hep/asa	2	34.2374	28.0238	21.4737	12.9409	21.4353	22.7169	23.8232	16.2021	25.9166	13.0763	12.6929	22.7695	22.7291	23.5173	25.4126	25.1188	18.385	26.5956	28.3214	11.172	14.5464	21.9915	24.2733	20.5982	26.1377
31	Preterm Late	37	2436		PROM		56	34	White Middle East	5'3"	155	27.5	0		2							corticosteroids	hep/asa	2	30.0611	23.0787	21.7289	12.982	23.9806	22.273	23.7693	15.5892	24.9688	12.465	12.1811	22.9175	23.3606	22.9689	25.3982	25.0321	18.8571	27.3098	25.7524	11.307	13.9598	21.8375	25.7976	20.9871	25.9303
32	Preterm Late preeclampsia	36	2411		PROM	Preeclampsia	21	34	White	5'9"	230	34	1		0									2		31.8803	23.8672	13.3422	22.8981	27.0418	37.2909	16.8969	28.4623	12.0749	12.1187	23.1184	23.7621	31.8441		32.1543	21.3962	35.0079		10.4894	15.6764	21.7681	35.5854	19.7855
33	Preterm Early	33	1758		PROM		39	31	White	5'5"	130	21.6	0		4	IVF cycle			APA				hep/asa	1	37.174	26.7524	21.8769	11.0287	23.7455	22.8647	27.9357	16.373	25.6583	14.1348	12.4566	24.6076	24.0262	26.7234	31.3444	29.0698	19.734	28.0877	33.551	9.04468	14.8673	21.4143	26.7737	20.5479	30.9419
34	Preterm Early	30	1162		PROM		93	32	White	5'2"	113	20.7	0		2						ANA		hep/asa	1		31.3387	22.835	12.7091	26.2901	23.2641	37.5059	17.0437	27.9329	14.0131	11.6569	25.7653	24.0481	32.1648		32.335	21.0382	35.6676		9.39068	16.8023	23.462	36.8926	21.3149	38.2103
35	Preterm Early	33	2041		PROM		35	50	White	5'4"	108	18.5	0		0	IVF cycle	Donor egg		APA			corticosteroids	hep/asa	2	36.3932	28.9335	23.2192	12.5723	23.9282	23.6795	31.9767	16.2245	27.9019	13.5075	12.969	23.3358	27.524	26.5741	33.0886	28.6253	20.4001	33.7212	36.3783	10.2396	15.2293	21.5313	26.6238	20.6035	33.332
36	Preterm Early preeclampsia	28	1644		PROM	Preeclampsia	34	33	Mixed	5'2"	192	35.1	0		0	IVF cycle						corticosteroids	hep/asa	1	31.2582	25.1629	23.5642	14.1811	24.7385	24.3353	22.1936	18.0447	27.8857	14.6187	15.748	25.8357	29.7787	24.3981	28.1248	27.6639	21.8051	29.4886	28.7103	12.6051	16.0848	25.0787	25.0709	24.6718	27.7184
37	Preterm Early preeclampsia	33	2268			Preeclampsia	35	48	White	5'4"	138	23.7	0		0	IVF cycle	Donor egg	Chlamydia	APA				hep/asa	1	31.5298	25.5037	23.4585	14.1458	22.4162	23.8843	26.878	17.1958	27.3684	14.3728	13.0057	24.0419	24.97	26.3437	28.3784	26.1941	20.19	27.1816	27.8488	11.8449	14.889	23.8537	26.8357	21.2793	29.5009
38	Preterm Early preeclampsia	32	2069			Preeclampsia	62	43	Black	5'8"	218	33.1	2	Prior preterm delivery	0	IVF cycle			APA		ANA	corticosteroids	hep/asa	1	29.1768	24.3553	22.5748	14.3146	23.2479	22.8411	27.1164	15.9614	27.2833	14.4888	13.1193	24.1249	26.6732	25.7055	27.8601	26.6617	19.5114	27.5201	27.1875	12.3334	15.5004	22.9232	26.7112	23.007	29.1278
39	Preterm Early IUGR	32	2411				36	38	White	5'9"	155	22.9	0		3									2	25.7993	23.4027	22.1298	14.51	23.6395	22.9716	24.3649	17.0456	26.1746	14.626	14.3848	24.2992	26.6521	24.3521	27.492	27.0607	20.2235	27.179	24.9476	13.0694	15.2908	23.7052	25.9543	22.0838	26.434
[truncated: 5 more columns]
